# Supplementary material for: An Observational Study to Evaluate the Association between Intestinal Permeability, Leaky Gut Related Markers, and Metabolic Health in Healthy Adults
Source: Healthcare (Basel). 2021 Nov 19;9(11):1583. doi: 10.3390/healthcare9111583 (PMC8623210; doi:10.3390/healthcare9111583)
Supplement: Supplementary file 1 [file healthcare-09-01583-s001.zip]

Archive with 1 entries (1 files):
- healthcare-1435937-supplementary.xlsx
