# Supplementary material for: An Observational Study to Evaluate the Association between Intestinal Permeability, Leaky Gut Related Markers, and Metabolic Health in Healthy Adults
Source: Healthcare (Basel). 2021 Nov 19;9(11):1583. doi: 10.3390/healthcare9111583 (PMC8623210; doi:10.3390/healthcare9111583)
Supplement: Supplementary file 1 [file healthcare-09-01583-s001.zip › healthcare-1435937-supplementary.xlsx]

## Sheet: Table S1
Table S1. Screening data of metabolically healthy (n=15) and metabolically unhealthy (n=15) subjects.
Metabolic parameter	Metabolically healthy	Metabolically unhealthy	p value*
Waist circumference (cm)	80.6 (5.2)	100.3 (7.5)	<0.01
Glucose (mmol/l)	4.5 (0.3)	5.1 (0.4)	<0.01
HDL cholesterol (mmol/l)	1.7 (0.4)	1.2 (0.2)	<0.01
Gender (% female)	53.3	53.3	ns
Age (yrs)	58.6 (8.3)	59.3 (12.2)	0.29
Data are presented as mean (SD). * Significance by independent t-test (2-tailed). ns: non-significant.

## Sheet: Table S2
Table S2. The correlation with the individual data points in the unchallenged condition

## Sheet: Table S3
Table S3. Pearson’s correlation between LGM and MS permeabililty test without an acetylsalicylic acid challenge.
		Sucrose/rhamnose (F1)	Lactulose/rhamnose (F1)	Lactulose/rhamnose (F2)	Sucralose/erythritol (F3)	Sucralose/erythritol (F1-3)
LBP	Pearson Correlation	0.159962	0.325622	0.155901	-0.240765	-0.0327924
	Sig. (2-tailed)	0.416159	0.0908533	0.428243	0.217136	0.868429
Zonulin	Pearson Correlation	0.0264413	0.0214417	-0.00565607	-0.0405222	0.172336
	Sig. (2-tailed)	0.893752	0.913759	0.977212	0.837782	0.380526
sCD14	Pearson Correlation	-0.248148	-0.120975	-0.0891658	-0.0156889	0.00681678
	Sig. (2-tailed)	0.202934	0.539736	0.651838	0.936844	0.972537
**. Correlation is significant at the 0.01 level (2-tailed).
*. Correlation is significant at the 0.05 level (2-tailed).

## Sheet: Table S4
Table S4. Pearson’s correlation between LGM and MS permeability test with an acetylsalicylic acid challenge.
		Sucrose/rhamnose (F1)	Lactulose/rhamnose (F1)	Lactulose/rhamnose (F2)	Sucralose/erythritol (F3)	Sucralose/erythritol (F1-3)
LBP	Pearson Correlation	0.079288	0.127747	-0.00167848	0.0408652	0.178807
	Sig. (2-tailed)	0.688378	0.517104	0.993237	0.836427	0.362618
Zonulin	Pearson Correlation	0.20169	0.0427633	0.00167747	0.0993958	0.161945
	Sig. (2-tailed)	0.303381	0.828938	0.993241	0.614808	0.410327
sCD14	Pearson Correlation	-0.0255633	0.0390306	0.217134	-0.214313	-0.142017
	Sig. (2-tailed)	0.899284	0.846735	0.276632	0.283072	0.479805

## Sheet: Table S5
Table S5. All Pearson’s correlation analysis
Correlations
		BMI	Waist	age	weight	Chol_wk1	Chol_wk2	HDL_wk1	HDL_wk2	LDL_wk1	LDL_wk2	TRIG_wk1	TRIG_wk2	GGT_wk1	GGT_wk2	ALT_wk1	ALT_wk2	Glucose_wk1	Glucose_wk2	LBP_wk1	LBP_wk2	CRP_wk1	CRP_wk2	Zonulin_wk1	Zonulin_wk2	sCD14_wk1	sCD14_wk2	SUC_RHAM_fr1_wk1	LACT_RHAM_fr1_wk1	LACT_RHAM_fr2_wk1	SULOSE_ERY_fr3_wk1	SULOSE_ERY_fr123_wk1	SUC_RHAM_fr1_wk2	LACT_RHAM_fr1_wk2	LACT_RHAM_fr2_wk2	SULOSE_ERY_fr3_wk2	SULOSE_ERY_fr123_wk2
BMI	Pearson Correlation	1	.877**	-0.150926	.929**	-0.161923	-0.23709	-.682**	-.689**	0.0186043	-0.0316661	.518**	.519**	0.353515	0.360636	0.181913	0.208408	0.320257	0.341988	.433*	.383*	.526**	.596**	0.345855	0.369233	0.166431	0.0458814	-0.120214	-0.107652	0.00441781	-.406*	-0.240556	0.230886	0.118977	-0.00562954	0.0681755	0.153301
	Sig. (2-tailed)		8.84499e-10	0.443306	9.16326e-13	0.410392	0.224452	6.36223e-05	5.00144e-05	0.925138	0.872911	0.00474626	0.00469234	0.0649732	0.0593884	0.354202	0.287213	0.0966199	0.0748674	0.0213797	0.0444443	0.00404705	0.000809787	0.0714273	0.0531535	0.397305	0.820233	0.542308	0.585577	0.9822	0.0321263	0.217548	0.237171	0.5465	0.977319	0.730316	0.436079
	N	28	28	28	28	28	28	28	28	28	28	28	28	28	28	28	28	28	28	28	28	28	28	28	28	28	27	28	28	28	28	28	28	28	28	28	28
Waist	Pearson Correlation	.877**	1	-0.0200176	.929**	-0.15178	-0.223729	-.758**	-.785**	0.0460812	-0.00318443	.501**	.502**	0.297749	0.283156	0.0559779	0.0978342	.506**	.498**	0.347917	0.293673	.480**	.466*	.395*	0.349823	0.237977	0.100166	-0.0799734	0.0612597	0.199889	-0.114949	0.010111	0.193213	0.25792	0.0751779	0.137684	0.289954
	Sig. (2-tailed)	8.84499e-10		0.919468	9.90975e-13	0.440702	0.25243	2.96622e-06	7.39706e-07	0.815882	0.987169	0.00664025	0.00651489	0.123841	0.144267	0.777235	0.620404	0.00604291	0.00694787	0.0696432	0.129318	0.00967214	0.0125225	0.0375466	0.0680254	0.22267	0.619116	0.68582	0.756814	0.307811	0.560259	0.959274	0.324577	0.185134	0.703793	0.484754	0.134469
	N	28	28	28	28	28	28	28	28	28	28	28	28	28	28	28	28	28	28	28	28	28	28	28	28	28	27	28	28	28	28	28	28	28	28	28	28
age	Pearson Correlation	-0.150926	-0.0200176	1	-0.121054	.523**	.496**	0.0212773	0.0335685	.536**	.491**	0.194311	0.163149	0.36518	0.344734	0.232746	0.229105	.458*	0.319736	0.210639	0.22783	-0.103615	-0.0355631	.384*	0.178584	0.183997	0.14129	-0.0170348	0.246859	0.162884	0.0597197	0.289614	0.0656212	0.224173	0.0681136	-0.108602	0.15898
	Sig. (2-tailed)	0.443306	0.919468		0.539468	0.00425311	0.00729972	0.914418	0.865343	0.00325501	0.00801097	0.32178	0.40681	0.056025	0.0724116	0.233309	0.24091	0.0141348	0.0971932	0.281969	0.24361	0.599794	0.85742	0.0433633	0.363228	0.34862	0.482078	0.931438	0.205366	0.407581	0.762752	0.134948	0.740069	0.251464	0.730552	0.582251	0.419064
	N	28	28	28	28	28	28	28	28	28	28	28	28	28	28	28	28	28	28	28	28	28	28	28	28	28	27	28	28	28	28	28	28	28	28	28	28
weight	Pearson Correlation	.929**	.929**	-0.121054	1	-0.210048	-0.236664	-.737**	-.742**	-0.0091026	-0.0300374	.481**	.476*	0.310793	0.323719	0.0649098	0.138031	0.36227	.378*	0.349689	0.321952	.393*	.422*	0.322545	0.311507	0.0434162	-0.0482516	-0.107044	-0.0389745	0.0925825	-0.248393	-0.0902612	0.0889087	0.111112	-0.0266791	0.0659952	0.143427
	Sig. (2-tailed)	9.16326e-13	9.90975e-13	0.539468		0.283351	0.225309	7.70847e-06	6.19014e-06	0.963333	0.8794	0.0095153	0.0103738	0.107456	0.0928681	0.742793	0.483641	0.0581617	0.0474167	0.0681379	0.0947685	0.0383034	0.0254778	0.0941276	0.106607	0.826365	0.811107	0.587706	0.843901	0.639374	0.202475	0.647832	0.652779	0.57351	0.892802	0.738639	0.46654
	N	28	28	28	28	28	28	28	28	28	28	28	28	28	28	28	28	28	28	28	28	28	28	28	28	28	27	28	28	28	28	28	28	28	28	28	28
Chol_wk1	Pearson Correlation	-0.161923	-0.15178	.523**	-0.210048	1	.899**	0.205729	0.237563	.938**	.830**	.428*	0.286466	0.250684	0.291955	.392*	0.244528	0.275386	0.201966	0.294263	0.268361	0.0681149	0.0588595	0.372269	0.133928	0.00606741	-0.0220328	-0.353469	0.137374	-0.0675519	0.00767373	0.201148	-0.16999	0.232016	0.171722	0.112164	0.319529
	Sig. (2-tailed)	0.410392	0.440702	0.00425311	0.283351		7.87807e-11	0.293594	0.2235	1.92707e-13	4.66556e-08	0.0229503	0.139435	0.198206	0.13168	0.0389267	0.209816	0.156084	0.302706	0.128515	0.167349	0.730547	0.766075	0.0510788	0.496859	0.975555	0.913138	0.0650103	0.485748	0.732694	0.969086	0.304708	0.387143	0.23482	0.38225	0.569861	0.0974223
	N	28	28	28	28	28	28	28	28	28	28	28	28	28	28	28	28	28	28	28	28	28	28	28	28	28	27	28	28	28	28	28	28	28	28	28	28
Chol_wk2	Pearson Correlation	-0.23709	-0.223729	.496**	-0.236664	.899**	1	0.167322	0.221714	.838**	.916**	.459*	0.343594	0.251358	0.319631	.441*	.384*	0.157522	0.19539	0.207507	0.140526	-0.00182927	-0.061956	.377*	0.117504	-0.216609	-0.237871	-0.239077	0.171592	-0.063352	0.130757	0.295235	-0.119814	0.129755	0.0230019	0.191518	0.339948
	Sig. (2-tailed)	0.224452	0.25243	0.00729972	0.225309	7.87807e-11		0.394746	0.256839	2.61027e-08	8.30596e-12	0.0139172	0.0734235	0.196962	0.0973094	0.0187248	0.0438342	0.423395	0.319049	0.28935	0.475697	0.992629	0.754133	0.0481417	0.551514	0.268235	0.232177	0.220476	0.382616	0.748767	0.507196	0.127199	0.543663	0.510482	0.907509	0.328921	0.0767333
	N	28	28	28	28	28	28	28	28	28	28	28	28	28	28	28	28	28	28	28	28	28	28	28	28	28	27	28	28	28	28	28	28	28	28	28	28
HDL_wk1	Pearson Correlation	-.682**	-.758**	0.0212773	-.737**	0.205729	0.167322	1	.967**	-0.0815414	-0.123931	-.620**	-.661**	-.381*	-.404*	-0.31243	-.380*	-.391*	-.407*	-.413*	-.405*	-.401*	-.459*	-.439*	-0.298596	0.10798	0.298348	-0.196848	0.0436152	-0.100027	0.09324	0.00171409	-0.319584	-0.263459	-0.0573974	-0.317495	-.385*
	Sig. (2-tailed)	6.36223e-05	2.96622e-06	0.914418	7.70847e-06	0.293594	0.394746		6.58934e-17	0.679978	0.529798	0.000436875	0.0001289	0.0452562	0.0331201	0.105519	0.0462184	0.0395833	0.0313998	0.0290948	0.0327196	0.0344812	0.0139418	0.019404	0.122724	0.584428	0.130642	0.315379	0.825581	0.612552	0.636987	0.993093	0.0973613	0.175542	0.771732	0.099693	0.04329
	N	28	28	28	28	28	28	28	28	28	28	28	28	28	28	28	28	28	28	28	28	28	28	28	28	28	27	28	28	28	28	28	28	28	28	28	28
HDL_wk2	Pearson Correlation	-.689**	-.785**	0.0335685	-.742**	0.237563	0.221714	.967**	1	-0.0205401	-0.0429809	-.605**	-.680**	-.426*	-.442*	-0.286526	-0.331897	-.429*	-.444*	-.379*	-0.369187	-.414*	-.445*	-.409*	-0.325799	0.0362552	0.191506	-0.202043	0.0185215	-0.182541	0.102551	0.00842547	-0.286316	-0.223877	-0.0422655	-0.256037	-0.339589
	Sig. (2-tailed)	5.00144e-05	7.39706e-07	0.865343	6.19014e-06	0.2235	0.256839	6.58934e-17		0.917373	0.82808	0.00064839	6.78474e-05	0.0236624	0.0186082	0.139348	0.0844449	0.0226186	0.0178016	0.0468481	0.0531852	0.0283867	0.0175828	0.0307126	0.0906676	0.854674	0.338616	0.302518	0.92547	0.352514	0.603565	0.966059	0.13965	0.252108	0.830901	0.188476	0.0770648
	N	28	28	28	28	28	28	28	28	28	28	28	28	28	28	28	28	28	28	28	28	28	28	28	28	28	27	28	28	28	28	28	28	28	28	28	28
LDL_wk1	Pearson Correlation	0.0186043	0.0460812	.536**	-0.0091026	.938**	.838**	-0.0815414	-0.0205401	1	.895**	.548**	.395*	0.352452	.394*	.497**	0.343486	.396*	0.245447	.428*	.442*	0.171338	0.214073	.444*	0.163365	-0.0770584	-0.114533	-0.286513	0.192167	-0.0293018	-0.0253063	0.219037	-0.0354096	0.366857	0.217454	0.239594	.457*
	Sig. (2-tailed)	0.925138	0.815882	0.00325501	0.963333	1.92707e-13	2.61027e-08	0.679978	0.917373		1.35887e-10	0.00255714	0.037267	0.0658409	0.0381659	0.00719786	0.0735198	0.0367985	0.208053	0.0231639	0.0183981	0.383334	0.274015	0.0179938	0.40618	0.696725	0.569458	0.139366	0.327253	0.882333	0.898289	0.262774	0.85803	0.0548227	0.266327	0.219449	0.0144415
	N	28	28	28	28	28	28	28	28	28	28	28	28	28	28	28	28	28	28	28	28	28	28	28	28	28	27	28	28	28	28	28	28	28	28	28	28
LDL_wk2	Pearson Correlation	-0.0316661	-0.00318443	.491**	-0.0300374	.830**	.916**	-0.123931	-0.0429809	.895**	1	.568**	.443*	0.254258	0.322772	.524**	.440*	0.260626	0.194162	0.277527	0.279156	0.114855	0.120093	.446*	0.156641	-0.26559	-0.309027	-0.188257	0.184233	-0.000826102	0.0808628	0.291391	0.0946406	0.232289	0.0358828	0.364852	.559**
	Sig. (2-tailed)	0.872911	0.987169	0.00801097	0.8794	4.66556e-08	8.30596e-12	0.529798	0.82808	1.35887e-10		0.0016024	0.0183748	0.191672	0.0938835	0.00419431	0.0192089	0.180403	0.32216	0.152761	0.150268	0.560581	0.542716	0.0175033	0.426027	0.171946	0.116778	0.337377	0.347993	0.996671	0.682504	0.132462	0.631913	0.234254	0.856152	0.0562628	0.00199316
	N	28	28	28	28	28	28	28	28	28	28	28	28	28	28	28	28	28	28	28	28	28	28	28	28	28	27	28	28	28	28	28	28	28	28	28	28
TRIG_wk1	Pearson Correlation	.518**	.501**	0.194311	.481**	.428*	.459*	-.620**	-.605**	.548**	.568**	1	.900**	.569**	.638**	.583**	.559**	0.353861	.475*	.536**	.464*	.379*	.411*	.514**	.378*	-0.15175	-0.299788	-0.101146	0.0476397	0.201894	-0.193699	0.0915644	-0.0165404	0.131007	0.108287	0.110386	0.334632
	Sig. (2-tailed)	0.00474626	0.00664025	0.32178	0.0095153	0.0229503	0.0139172	0.000436875	0.00064839	0.00255714	0.0016024		7.31458e-11	0.00158656	0.000260702	0.00113499	0.00198039	0.0646926	0.0107186	0.00328164	0.0128875	0.0467782	0.0296167	0.00516867	0.0471702	0.440792	0.128706	0.608561	0.809765	0.302881	0.323338	0.643078	0.933423	0.506377	0.583352	0.576031	0.0817612
	N	28	28	28	28	28	28	28	28	28	28	28	28	28	28	28	28	28	28	28	28	28	28	28	28	28	27	28	28	28	28	28	28	28	28	28	28
TRIG_wk2	Pearson Correlation	.519**	.502**	0.163149	.476*	0.286466	0.343594	-.661**	-.680**	.395*	.443*	.900**	1	.593**	.676**	.460*	.495**	.415*	.610**	.427*	0.326685	0.290812	0.308859	.553**	.462*	-0.148092	-0.320334	0.0293905	-0.0896186	0.0972475	-0.293639	-0.14315	0.195683	0.156021	-0.0667491	0.0654737	0.23834
	Sig. (2-tailed)	0.00469234	0.00651489	0.40681	0.0103738	0.139435	0.0734235	0.0001289	6.78474e-05	0.037267	0.0183748	7.31458e-11		0.000881103	7.85572e-05	0.0136734	0.00743005	0.0282667	0.000562862	0.0233004	0.0897428	0.133267	0.109777	0.00227097	0.0133315	0.452014	0.103313	0.881979	0.650181	0.622512	0.129365	0.467409	0.318309	0.427882	0.735758	0.740634	0.221945
	N	28	28	28	28	28	28	28	28	28	28	28	28	28	28	28	28	28	28	28	28	28	28	28	28	28	27	28	28	28	28	28	28	28	28	28	28
GGT_wk1	Pearson Correlation	0.353515	0.297749	0.36518	0.310793	0.250684	0.251358	-.381*	-.426*	0.352452	0.254258	.569**	.593**	1	.978**	.489**	.383*	.439*	.398*	.577**	.498**	0.200021	0.253386	0.352223	0.353187	-0.0390045	0.0468496	0.191053	0.140778	0.0455046	-.389*	-0.162303	0.0181612	0.0988634	0.0222583	-0.237006	-0.177875
	Sig. (2-tailed)	0.0649732	0.123841	0.056025	0.107456	0.198206	0.196962	0.0452562	0.0236624	0.0658409	0.191672	0.00158656	0.000881103		2.40341e-19	0.00830882	0.0444673	0.0194731	0.0360084	0.00130834	0.0070018	0.307483	0.193253	0.0660292	0.0652404	0.843783	0.816503	0.330119	0.474895	0.818147	0.0405155	0.409279	0.926916	0.616713	0.910487	0.224621	0.365166
	N	28	28	28	28	28	28	28	28	28	28	28	28	28	28	28	28	28	28	28	28	28	28	28	28	28	27	28	28	28	28	28	28	28	28	28	28
GGT_wk2	Pearson Correlation	0.360636	0.283156	0.344734	0.323719	0.291955	0.319631	-.404*	-.442*	.394*	0.322772	.638**	.676**	.978**	1	.490**	.442*	.421*	.409*	.580**	.498**	0.171551	0.214019	.397*	.377*	-0.135897	-0.0749393	0.180691	0.111784	0.031726	-.391*	-0.158393	-0.00288437	0.0919451	-0.0543372	-0.214032	-0.156148
	Sig. (2-tailed)	0.0593884	0.144267	0.0724116	0.0928681	0.13168	0.0973094	0.0331201	0.0186082	0.0381659	0.0938835	0.000260702	7.85572e-05	2.40341e-19		0.00812083	0.0186673	0.0256607	0.0306581	0.00122863	0.00697223	0.382733	0.274138	0.0364495	0.0479859	0.490492	0.71027	0.357499	0.571178	0.872673	0.0398193	0.420806	0.988378	0.641693	0.783609	0.274108	0.427502
	N	28	28	28	28	28	28	28	28	28	28	28	28	28	28	28	28	28	28	28	28	28	28	28	28	28	27	28	28	28	28	28	28	28	28	28	28
ALT_wk1	Pearson Correlation	0.181913	0.0559779	0.232746	0.0649098	.392*	.441*	-0.31243	-0.286526	.497**	.524**	.583**	.460*	.489**	.490**	1	.819**	0.0581896	0.10626	.527**	.466*	0.214938	0.309478	.407*	0.278678	-0.133009	-0.254077	-0.156529	0.0391763	0.0153554	-0.246939	0.00750138	0.167502	0.133317	0.330008	0.205035	0.303604
	Sig. (2-tailed)	0.354202	0.777235	0.233309	0.742793	0.0389267	0.0187248	0.105519	0.139348	0.00719786	0.00419431	0.00113499	0.0136734	0.00830882	0.00812083		9.96609e-08	0.768665	0.590462	0.00399323	0.0125162	0.272035	0.10903	0.0315699	0.150996	0.499842	0.200946	0.426363	0.843103	0.938184	0.205215	0.96978	0.39423	0.498841	0.0863369	0.295262	0.116273
	N	28	28	28	28	28	28	28	28	28	28	28	28	28	28	28	28	28	28	28	28	28	28	28	28	28	27	28	28	28	28	28	28	28	28	28	28
ALT_wk2	Pearson Correlation	0.208408	0.0978342	0.229105	0.138031	0.244528	.384*	-.380*	-0.331897	0.343486	.440*	.559**	.495**	.383*	.442*	.819**	1	0.0754297	0.168326	.572**	.494**	0.23613	0.254215	.592**	.417*	-0.240352	-.444*	0.0355176	0.169059	0.112016	-0.155822	0.1469	0.126365	0.0290015	0.0592024	0.300803	0.346673
	Sig. (2-tailed)	0.287213	0.620404	0.24091	0.483641	0.209816	0.0438342	0.0462184	0.0844449	0.0735198	0.0192089	0.00198039	0.00743005	0.0444673	0.0186673	9.96609e-08		0.702845	0.391876	0.00146401	0.00754286	0.226389	0.191751	0.000915088	0.0273548	0.217951	0.0202911	0.857601	0.389788	0.570376	0.42848	0.455701	0.521685	0.88353	0.76475	0.11985	0.0707153
	N	28	28	28	28	28	28	28	28	28	28	28	28	28	28	28	28	28	28	28	28	28	28	28	28	28	27	28	28	28	28	28	28	28	28	28	28
Glucose_wk1	Pearson Correlation	0.320257	.506**	.458*	0.36227	0.275386	0.157522	-.391*	-.429*	.396*	0.260626	0.353861	.415*	.439*	.421*	0.0581896	0.0754297	1	.758**	0.265543	0.232615	0.234435	0.231515	.523**	0.329128	0.232917	0.214062	0.080902	0.307042	0.271232	-0.0187232	0.238475	0.0618284	0.314604	0.114329	-0.0137976	0.312392
	Sig. (2-tailed)	0.0966199	0.00604291	0.0141348	0.0581617	0.156084	0.423395	0.0395833	0.0226186	0.0367985	0.180403	0.0646926	0.0282667	0.0194731	0.0256607	0.768665	0.702845		3.03064e-06	0.172025	0.233578	0.229838	0.235861	0.00429177	0.0872287	0.232954	0.28365	0.682358	0.111992	0.162678	0.92466	0.221676	0.754624	0.102988	0.562391	0.944445	0.105564
	N	28	28	28	28	28	28	28	28	28	28	28	28	28	28	28	28	28	28	28	28	28	28	28	28	28	27	28	28	28	28	28	28	28	28	28	28
Glucose_wk2	Pearson Correlation	0.341988	.498**	0.319736	.378*	0.201966	0.19539	-.407*	-.444*	0.245447	0.194162	.475*	.610**	.398*	.409*	0.10626	0.168326	.758**	1	0.121107	-0.0116642	0.188083	0.153737	.524**	0.299202	0.225807	0.055329	-0.0500511	-0.0210414	0.020813	-0.0108286	0.0432152	0.037816	0.319497	0.15516	0.0162953	0.22919
	Sig. (2-tailed)	0.0748674	0.00694787	0.0971932	0.0474167	0.302706	0.319049	0.0313998	0.0178016	0.208053	0.32216	0.0107186	0.000562862	0.0360084	0.0306581	0.590462	0.391876	3.03064e-06		0.539289	0.953024	0.337833	0.43476	0.00419185	0.12193	0.247934	0.784005	0.800323	0.915364	0.916279	0.956386	0.827157	0.848488	0.0974577	0.43047	0.934408	0.240731
	N	28	28	28	28	28	28	28	28	28	28	28	28	28	28	28	28	28	28	28	28	28	28	28	28	28	27	28	28	28	28	28	28	28	28	28	28
LBP_wk1	Pearson Correlation	.433*	0.347917	0.210639	0.349689	0.294263	0.207507	-.413*	-.379*	.428*	0.277527	.536**	.427*	.577**	.580**	.527**	.572**	0.265543	0.121107	1	.880**	.489**	.461*	.483**	0.333646	-0.0850378	-0.254178	0.159962	0.325622	0.155901	-0.240765	-0.0327924	0.0856107	0.163874	-0.0246458	0.0581057	0.111852
	Sig. (2-tailed)	0.0213797	0.0696432	0.281969	0.0681379	0.128515	0.28935	0.0290948	0.0468481	0.0231639	0.152761	0.00328164	0.0233004	0.00130834	0.00122863	0.00399323	0.00146401	0.172025	0.539289		6.71304e-10	0.00827135	0.0135175	0.00921234	0.0827211	0.667019	0.200761	0.416159	0.0908533	0.428243	0.217136	0.868429	0.664904	0.404698	0.90093	0.76899	0.570944
	N	28	28	28	28	28	28	28	28	28	28	28	28	28	28	28	28	28	28	28	28	28	28	28	28	28	27	28	28	28	28	28	28	28	28	28	28
LBP_wk2	Pearson Correlation	.383*	0.293673	0.22783	0.321952	0.268361	0.140526	-.405*	-0.369187	.442*	0.279156	.464*	0.326685	.498**	.498**	.466*	.494**	0.232615	-0.0116642	.880**	1	0.336457	.442*	0.323015	0.174023	-0.217257	-0.187325	0.201198	0.367798	0.203081	-0.338407	-0.0382184	0.079288	0.127747	-0.00167848	0.0408652	0.178807
	Sig. (2-tailed)	0.0444443	0.129318	0.24361	0.0947685	0.167349	0.475697	0.0327196	0.0531852	0.0183981	0.150268	0.0128875	0.0897428	0.0070018	0.00697223	0.0125162	0.00754286	0.233578	0.953024	6.71304e-10		0.0800076	0.0186341	0.0936221	0.375808	0.26677	0.349463	0.304587	0.0541566	0.299988	0.0781652	0.846894	0.688378	0.517104	0.993237	0.836427	0.362618
	N	28	28	28	28	28	28	28	28	28	28	28	28	28	28	28	28	28	28	28	28	28	28	28	28	28	27	28	28	28	28	28	28	28	28	28	28
CRP_wk1	Pearson Correlation	.526**	.480**	-0.103615	.393*	0.0681149	-0.00182927	-.401*	-.414*	0.171338	0.114855	.379*	0.290812	0.200021	0.171551	0.214938	0.23613	0.234435	0.188083	.489**	0.336457	1	.879**	0.342091	0.308831	0.30356	-0.0189017	0.0586278	0.280035	0.159279	0.146491	0.153321	0.198712	0.289176	0.155605	.375*	0.362857
	Sig. (2-tailed)	0.00404705	0.00967214	0.599794	0.0383034	0.730547	0.992629	0.0344812	0.0283867	0.383334	0.560581	0.0467782	0.133267	0.307483	0.382733	0.272035	0.226389	0.229838	0.337833	0.00827135	0.0800076		7.31291e-10	0.0747745	0.109811	0.116328	0.925446	0.766971	0.148933	0.418178	0.456972	0.436021	0.310725	0.135566	0.429133	0.0495213	0.0577255
	N	28	28	28	28	28	28	28	28	28	28	28	28	28	28	28	28	28	28	28	28	28	28	28	28	28	27	28	28	28	28	28	28	28	28	28	28
CRP_wk2	Pearson Correlation	.596**	.466*	-0.0355631	.422*	0.0588595	-0.061956	-.459*	-.445*	0.214073	0.120093	.411*	0.308859	0.253386	0.214019	0.309478	0.254215	0.231515	0.153737	.461*	.442*	.879**	1	0.270998	0.287643	0.214403	0.0414583	-0.0470592	0.156727	0.104707	-0.0647945	-0.00120442	0.252304	0.275238	0.233808	0.343201	0.369746
	Sig. (2-tailed)	0.000809787	0.0125225	0.85742	0.0254778	0.766075	0.754133	0.0139418	0.0175828	0.274015	0.542716	0.0296167	0.109777	0.193253	0.274138	0.10903	0.191751	0.235861	0.43476	0.0135175	0.0186341	7.31291e-10		0.163054	0.137744	0.273258	0.837324	0.812042	0.425769	0.595933	0.743235	0.995147	0.195225	0.156315	0.231122	0.0737747	0.052798
	N	28	28	28	28	28	28	28	28	28	28	28	28	28	28	28	28	28	28	28	28	28	28	28	28	28	27	28	28	28	28	28	28	28	28	28	28
Zonulin_wk1	Pearson Correlation	0.345855	.395*	.384*	0.322545	0.372269	.377*	-.439*	-.409*	.444*	.446*	.514**	.553**	0.352223	.397*	.407*	.592**	.523**	.524**	.483**	0.323015	0.342091	0.270998	1	.728**	0.102011	-0.242436	0.0264413	0.0214417	-0.00565607	-0.0405222	0.172336	0.118348	0.118752	0.0759788	0.259922	.413*
	Sig. (2-tailed)	0.0714273	0.0375466	0.0433633	0.0941276	0.0510788	0.0481417	0.019404	0.0307126	0.0179938	0.0175033	0.00516867	0.00227097	0.0660292	0.0364495	0.0315699	0.000915088	0.00429177	0.00419185	0.00921234	0.0936221	0.0747745	0.163054		1.1521e-05	0.605481	0.22307	0.893752	0.913759	0.977212	0.837782	0.380526	0.548638	0.547265	0.700779	0.181626	0.0288306
	N	28	28	28	28	28	28	28	28	28	28	28	28	28	28	28	28	28	28	28	28	28	28	28	28	28	27	28	28	28	28	28	28	28	28	28	28
Zonulin_wk2	Pearson Correlation	0.369233	0.349823	0.178584	0.311507	0.133928	0.117504	-0.298596	-0.325799	0.163365	0.156641	.378*	.462*	0.353187	.377*	0.278678	.417*	0.329128	0.299202	0.333646	0.174023	0.308831	0.287643	.728**	1	0.0391639	-0.154873	0.0360927	0.0252666	0.246749	-0.142911	-0.00196557	0.20169	0.0427633	0.00167747	0.0993958	0.161945
	Sig. (2-tailed)	0.0531535	0.0680254	0.363228	0.106607	0.496859	0.551514	0.122724	0.0906676	0.40618	0.426027	0.0471702	0.0133315	0.0652404	0.0479859	0.150996	0.0273548	0.0872287	0.12193	0.0827211	0.375808	0.109811	0.137744	1.1521e-05		0.843152	0.440507	0.855319	0.898448	0.205576	0.468163	0.99208	0.303381	0.828938	0.993241	0.614808	0.410327
	N	28	28	28	28	28	28	28	28	28	28	28	28	28	28	28	28	28	28	28	28	28	28	28	28	28	27	28	28	28	28	28	28	28	28	28	28
sCD14_wk1	Pearson Correlation	0.166431	0.237977	0.183997	0.0434162	0.00606741	-0.216609	0.10798	0.0362552	-0.0770584	-0.26559	-0.15175	-0.148092	-0.0390045	-0.135897	-0.133009	-0.240352	0.232917	0.225807	-0.0850378	-0.217257	0.30356	0.214403	0.102011	0.0391639	1	.756**	-0.248148	-0.120975	-0.0891658	-0.0156889	0.00681678	0.0930393	0.253921	0.321983	-0.110874	-0.036497
	Sig. (2-tailed)	0.397305	0.22267	0.34862	0.826365	0.975555	0.268235	0.584428	0.854674	0.696725	0.171946	0.440792	0.452014	0.843783	0.490492	0.499842	0.217951	0.232954	0.247934	0.667019	0.26677	0.116328	0.273258	0.605481	0.843152		5.15412e-06	0.202934	0.539736	0.651838	0.936844	0.972537	0.637716	0.192282	0.0947349	0.574337	0.853715
	N	28	28	28	28	28	28	28	28	28	28	28	28	28	28	28	28	28	28	28	28	28	28	28	28	28	27	28	28	28	28	28	28	28	28	28	28
sCD14_wk2	Pearson Correlation	0.0458814	0.100166	0.14129	-0.0482516	-0.0220328	-0.237871	0.298348	0.191506	-0.114533	-0.309027	-0.299788	-0.320334	0.0468496	-0.0749393	-0.254077	-.444*	0.214062	0.055329	-0.254178	-0.187325	-0.0189017	0.0414583	-0.242436	-0.154873	.756**	1	-0.195616	-0.0522359	-0.0399459	-0.15167	-0.0270958	-0.0255633	0.0390306	0.217134	-0.214313	-0.142017
	Sig. (2-tailed)	0.820233	0.619116	0.482078	0.811107	0.913138	0.232177	0.130642	0.338616	0.569458	0.116778	0.128706	0.103313	0.816503	0.71027	0.200946	0.0202911	0.28365	0.784005	0.200761	0.349463	0.925446	0.837324	0.22307	0.440507	5.15412e-06		0.328153	0.795821	0.843184	0.450133	0.893279	0.899284	0.846735	0.276632	0.283072	0.479805
	N	27	27	27	27	27	27	27	27	27	27	27	27	27	27	27	27	27	27	27	27	27	27	27	27	27	27	27	27	27	27	27	27	27	27	27	27
SUC_RHAM_fr1_wk1	Pearson Correlation	-0.120214	-0.0799734	-0.0170348	-0.107044	-0.353469	-0.239077	-0.196848	-0.202043	-0.286513	-0.188257	-0.101146	0.0293905	0.191053	0.180691	-0.156529	0.0355176	0.080902	-0.0500511	0.159962	0.201198	0.0586278	-0.0470592	0.0264413	0.0360927	-0.248148	-0.195616	1	0.227211	0.124032	-0.00264204	-0.0277723	0.219004	-0.117807	-.453*	0.0591182	0.0173373
	Sig. (2-tailed)	0.542308	0.68582	0.931438	0.587706	0.0650103	0.220476	0.315379	0.302518	0.139366	0.337377	0.608561	0.881979	0.330119	0.357499	0.426363	0.857601	0.682358	0.800323	0.416159	0.304587	0.766971	0.812042	0.893752	0.855319	0.202934	0.328153		0.244927	0.52946	0.989354	0.888436	0.262849	0.550481	0.0154423	0.765075	0.930223
	N	28	28	28	28	28	28	28	28	28	28	28	28	28	28	28	28	28	28	28	28	28	28	28	28	28	27	28	28	28	28	28	28	28	28	28	28
LACT_RHAM_fr1_wk1	Pearson Correlation	-0.107652	0.0612597	0.246859	-0.0389745	0.137374	0.171592	0.0436152	0.0185215	0.192167	0.184233	0.0476397	-0.0896186	0.140778	0.111784	0.0391763	0.169059	0.307042	-0.0210414	0.325622	0.367798	0.280035	0.156727	0.0214417	0.0252666	-0.120975	-0.0522359	0.227211	1	.697**	0.329382	.553**	-0.0532314	0.230943	-0.0183828	-0.0354627	0.157116
	Sig. (2-tailed)	0.585577	0.756814	0.205366	0.843901	0.485748	0.382616	0.825581	0.92547	0.327253	0.347993	0.809765	0.650181	0.474895	0.571178	0.843103	0.389788	0.111992	0.915364	0.0908533	0.0541566	0.148933	0.425769	0.913759	0.898448	0.539736	0.795821	0.244927		3.76328e-05	0.0869703	0.00225985	0.787912	0.237053	0.926027	0.857819	0.424609
	N	28	28	28	28	28	28	28	28	28	28	28	28	28	28	28	28	28	28	28	28	28	28	28	28	28	27	28	28	28	28	28	28	28	28	28	28
LACT_RHAM_fr2_wk1	Pearson Correlation	0.00441781	0.199889	0.162884	0.0925825	-0.0675519	-0.063352	-0.100027	-0.182541	-0.0293018	-0.000826102	0.201894	0.0972475	0.0455046	0.031726	0.0153554	0.112016	0.271232	0.020813	0.155901	0.203081	0.159279	0.104707	-0.00565607	0.246749	-0.0891658	-0.0399459	0.124032	.697**	1	0.178141	.446*	-0.0635444	-0.0374799	-0.0585509	-0.128728	0.101186
	Sig. (2-tailed)	0.9822	0.307811	0.407581	0.639374	0.732694	0.748767	0.612552	0.352514	0.882333	0.996671	0.302881	0.622512	0.818147	0.872673	0.938184	0.570376	0.162678	0.916279	0.428243	0.299988	0.418178	0.595933	0.977212	0.205576	0.651838	0.843184	0.52946	3.76328e-05		0.364438	0.0172792	0.748029	0.849819	0.767268	0.513862	0.608418
	N	28	28	28	28	28	28	28	28	28	28	28	28	28	28	28	28	28	28	28	28	28	28	28	28	28	27	28	28	28	28	28	28	28	28	28	28
SULOSE_ERY_fr3_wk1	Pearson Correlation	-.406*	-0.114949	0.0597197	-0.248393	0.00767373	0.130757	0.09324	0.102551	-0.0253063	0.0808628	-0.193699	-0.293639	-.389*	-.391*	-0.246939	-0.155822	-0.0187232	-0.0108286	-0.240765	-0.338407	0.146491	-0.0647945	-0.0405222	-0.142911	-0.0156889	-0.15167	-0.00264204	0.329382	0.178141	1	.692**	-0.167973	0.210243	0.150858	0.334866	0.316785
	Sig. (2-tailed)	0.0321263	0.560259	0.762752	0.202475	0.969086	0.507196	0.636987	0.603565	0.898289	0.682504	0.323338	0.129365	0.0405155	0.0398193	0.205215	0.42848	0.92466	0.956386	0.217136	0.0781652	0.456972	0.743235	0.837782	0.468163	0.936844	0.450133	0.989354	0.0869703	0.364438		4.47651e-05	0.392883	0.282894	0.443513	0.0815355	0.100495
	N	28	28	28	28	28	28	28	28	28	28	28	28	28	28	28	28	28	28	28	28	28	28	28	28	28	27	28	28	28	28	28	28	28	28	28	28
SULOSE_ERY_fr123_wk1	Pearson Correlation	-0.240556	0.010111	0.289614	-0.0902612	0.201148	0.295235	0.00171409	0.00842547	0.219037	0.291391	0.0915644	-0.14315	-0.162303	-0.158393	0.00750138	0.1469	0.238475	0.0432152	-0.0327924	-0.0382184	0.153321	-0.00120442	0.172336	-0.00196557	0.00681678	-0.0270958	-0.0277723	.553**	.446*	.692**	1	-.389*	0.0721846	0.310514	0.293322	.456*
	Sig. (2-tailed)	0.217548	0.959274	0.134948	0.647832	0.304708	0.127199	0.993093	0.966059	0.262774	0.132462	0.643078	0.467409	0.409279	0.420806	0.96978	0.455701	0.221676	0.827157	0.868429	0.846894	0.436021	0.995147	0.380526	0.99208	0.972537	0.893279	0.888436	0.00225985	0.0172792	4.47651e-05		0.0410057	0.715091	0.107788	0.129799	0.0146673
	N	28	28	28	28	28	28	28	28	28	28	28	28	28	28	28	28	28	28	28	28	28	28	28	28	28	27	28	28	28	28	28	28	28	28	28	28
SUC_RHAM_fr1_wk2	Pearson Correlation	0.230886	0.193213	0.0656212	0.0889087	-0.16999	-0.119814	-0.319584	-0.286316	-0.0354096	0.0946406	-0.0165404	0.195683	0.0181612	-0.00288437	0.167502	0.126365	0.0618284	0.037816	0.0856107	0.079288	0.198712	0.252304	0.118348	0.20169	0.0930393	-0.0255633	0.219004	-0.0532314	-0.0635444	-0.167973	-.389*	1	.389*	-0.203445	0.262786	0.27254
	Sig. (2-tailed)	0.237171	0.324577	0.740069	0.652779	0.387143	0.543663	0.0973613	0.13965	0.85803	0.631913	0.933423	0.318309	0.926916	0.988378	0.39423	0.521685	0.754624	0.848488	0.664904	0.688378	0.310725	0.195225	0.548638	0.303381	0.637716	0.899284	0.262849	0.787912	0.748029	0.392883	0.0410057		0.0408488	0.299105	0.176688	0.16058
	N	28	28	28	28	28	28	28	28	28	28	28	28	28	28	28	28	28	28	28	28	28	28	28	28	28	27	28	28	28	28	28	28	28	28	28	28
LACT_RHAM_fr1_wk2	Pearson Correlation	0.118977	0.25792	0.224173	0.111112	0.232016	0.129755	-0.263459	-0.223877	0.366857	0.232289	0.131007	0.156021	0.0988634	0.0919451	0.133317	0.0290015	0.314604	0.319497	0.163874	0.127747	0.289176	0.275238	0.118752	0.0427633	0.253921	0.0390306	-0.117807	0.230943	-0.0374799	0.210243	0.0721846	.389*	1	.379*	0.190342	0.287118
	Sig. (2-tailed)	0.5465	0.185134	0.251464	0.57351	0.23482	0.510482	0.175542	0.252108	0.0548227	0.234254	0.506377	0.427882	0.616713	0.641693	0.498841	0.88353	0.102988	0.0974577	0.404698	0.517104	0.135566	0.156315	0.547265	0.828938	0.192282	0.846735	0.550481	0.237053	0.849819	0.282894	0.715091	0.0408488		0.0467052	0.331956	0.138495
	N	28	28	28	28	28	28	28	28	28	28	28	28	28	28	28	28	28	28	28	28	28	28	28	28	28	27	28	28	28	28	28	28	28	28	28	28
LACT_RHAM_fr2_wk2	Pearson Correlation	-0.00562954	0.0751779	0.0681136	-0.0266791	0.171722	0.0230019	-0.0573974	-0.0422655	0.217454	0.0358828	0.108287	-0.0667491	0.0222583	-0.0543372	0.330008	0.0592024	0.114329	0.15516	-0.0246458	-0.00167848	0.155605	0.233808	0.0759788	0.00167747	0.321983	0.217134	-.453*	-0.0183828	-0.0585509	0.150858	0.310514	-0.203445	.379*	1	0.0328335	0.152342
	Sig. (2-tailed)	0.977319	0.703793	0.730552	0.892802	0.38225	0.907509	0.771732	0.830901	0.266327	0.856152	0.583352	0.735758	0.910487	0.783609	0.0863369	0.76475	0.562391	0.43047	0.90093	0.993237	0.429133	0.231122	0.700779	0.993241	0.0947349	0.276632	0.0154423	0.926027	0.767268	0.443513	0.107788	0.299105	0.0467052		0.868266	0.43899
	N	28	28	28	28	28	28	28	28	28	28	28	28	28	28	28	28	28	28	28	28	28	28	28	28	28	27	28	28	28	28	28	28	28	28	28	28
SULOSE_ERY_fr3_wk2	Pearson Correlation	0.0681755	0.137684	-0.108602	0.0659952	0.112164	0.191518	-0.317495	-0.256037	0.239594	0.364852	0.110386	0.0654737	-0.237006	-0.214032	0.205035	0.300803	-0.0137976	0.0162953	0.0581057	0.0408652	.375*	0.343201	0.259922	0.0993958	-0.110874	-0.214313	0.0591182	-0.0354627	-0.128728	0.334866	0.293322	0.262786	0.190342	0.0328335	1	.818**
	Sig. (2-tailed)	0.730316	0.484754	0.582251	0.738639	0.569861	0.328921	0.099693	0.188476	0.219449	0.0562628	0.576031	0.740634	0.224621	0.274108	0.295262	0.11985	0.944445	0.934408	0.76899	0.836427	0.0495213	0.0737747	0.181626	0.614808	0.574337	0.283072	0.765075	0.857819	0.513862	0.0815355	0.129799	0.176688	0.331956	0.868266		1.06966e-07
	N	28	28	28	28	28	28	28	28	28	28	28	28	28	28	28	28	28	28	28	28	28	28	28	28	28	27	28	28	28	28	28	28	28	28	28	28
SULOSE_ERY_fr123_wk2	Pearson Correlation	0.153301	0.289954	0.15898	0.143427	0.319529	0.339948	-.385*	-0.339589	.457*	.559**	0.334632	0.23834	-0.177875	-0.156148	0.303604	0.346673	0.312392	0.22919	0.111852	0.178807	0.362857	0.369746	.413*	0.161945	-0.036497	-0.142017	0.0173373	0.157116	0.101186	0.316785	.456*	0.27254	0.287118	0.152342	.818**	1
	Sig. (2-tailed)	0.436079	0.134469	0.419064	0.46654	0.0974223	0.0767333	0.04329	0.0770648	0.0144415	0.00199316	0.0817612	0.221945	0.365166	0.427502	0.116273	0.0707153	0.105564	0.240731	0.570944	0.362618	0.0577255	0.052798	0.0288306	0.410327	0.853715	0.479805	0.930223	0.424609	0.608418	0.100495	0.0146673	0.16058	0.138495	0.43899	1.06966e-07
	N	28	28	28	28	28	28	28	28	28	28	28	28	28	28	28	28	28	28	28	28	28	28	28	28	28	27	28	28	28	28	28	28	28	28	28	28
**. Correlation is significant at the 0.01 level (2-tailed).
*. Correlation is significant at the 0.05 level (2-tailed).

## Sheet: Table S6
Table S6. Anonymized data set
ID	metabolic_group	gender	Waist	weight	BMI	Chol_NC	Chol_C	HDL_NC	HDL_C	LDL_NC	LDL_C	TRIG_NC	TRIG_C	GGT_NC	GGT_C	ALT_NC	ALT_C	Glucose_NC	Glucose_C	CRP_NC	CRP_C	LBP_NC	LBP_C	Zonulin_NC	Zonulin_C	sCD14_NC	sCD14_C	SULOSE_fr123_percentage_excretion_NC	SUC_RHAM_fr1_NC	LACT_RHAM_fr1_NC	LACT_RHAM_fr2_NC	SULOSE_ERY_fr3_NC	SULOSE_ERY_fr123_NC	SUC_RHAM_fr1_C	LACT_RHAM_fr1_C	LACT_RHAM_fr2_C	SUC_RHAM_fr12_C	LACT_RHAM_fr12_C	SULOSE_ERY_fr3_C	SULOSE_ERY_fr123_C
1	1	f	90.25	69	25.3444	7.09	5.86	1.48	1.48	4.73	4.39	1.18	1.15	6	6.5	23	23.3	5.7	5.1	10.887	17.9873	13.1237	16.5617	41.2943	35.9296	1.41376		4.72875	0.0496235	0.0223664	0.0470343	0.0132341	0.0135134	0.0993342	0.0865162	0.0844512	0.0848518	0.0854837	0.0255797	0.0307258
2	2	m	85.25	74.5	23.045	5.36	4.83	1.82	1.81	3.15	2.68	0.53	0.37	10.8	9.6	21.7	21	5	4.9	2.36847	2.51651	10.2156	9.84053	38.7663	32.1487	1.56813	1.69762	4.97547	0.0178826	0.00982416	0.0135702	0.0194098	0.0205613	0.0121663	0.0542054	0.22218	0.0373203	0.081928	0.0164644	0.0130636
3	2	m	80.5	64.05	21.9042	4.03	4.03	1.4	1.41	2.3	2.47	0.46	0.77	19.7	16.9	18.6	22.7	5.1	5	1.17636	1.23956	12.5211	13.5458	42.6162	38.3828	1.34949	1.44248	2.48508	0.376603	0.00942795	0.0194729	0.00685103	0.00721142	0.127817	0.0384687	0.0437845	0.079246	0.0422961	0.0130722	0.0116303
4	2	m	85.5	78.65	25.247	6.23	6.66	1.61	1.82	3.91	4.43	1.24	0.94	9.9	11.3	16.1	18.5	4.6	4.7	5.97287	5.43871	11.9155	12.1299	31.758	27.6393	1.19434	1.28388	3.9671	0.0643316	0.0121609	0.0197821	0.0191301	0.0168873	0.0447303	0.0612884	0.0676784	0.0462175	0.0651705	0.0191837	0.0158801
5	1	m	98.75	80.65	24.7543	5.87	5.71	0.89	0.89	3.76	3.68	2.27	2.09	25.6	22.6	25.2	27.7	5.2	5.2	5.84781	5.61914	14.0819	14.4576	38.4607	31.2006	1.49878	1.52916	5.0983	0.088604	0.0145951	0.0304285	0.0259645	0.0198519	0.0383188	0.0712629	0.0848279	0.0385372	0.0794391	0.0253047	0.0218345
6	1	f	89.5	78.65	27.0869	7.33	6.94	1.45	1.37	4.75	4.67	2.41	1.94	35.9	36.9	32.2	35	5.4	5.1	4.49501	4.25422	15.4413	17.4528	40.97	38.6646	1.56813	1.74025	2.68859	0.0517838	0.0163339	0.0518323	0.00345714	0.015121	0.0357841	0.047251	0.0720617	0.0435477	0.0590759	0.0191654	0.01712
7	2	f	79	59	20.2719	6.13	6.93	1.65	1.71	3.92	4.8	1.28	0.72	19.5	15.3	37.4	30.2	4.5	4.3	4.8845	4.4326	15.0215	16.3503	30.9987	30.0489	1.10596	1.4096	5.11646	0.0640627	0.0316285	0.0721973	0.0211521	0.0178157	0.0747158	0.0444498	0.0903331	0.0684555	0.0651912	0.0220383	0.0180683
8	1	f	108.5	94.3	29.6959	3.77	3.78	1.19	1.18	2.08	2.43	0.93	0.84	4.7	4.2	18.9	21.1	4.7	5	23.6831	13.1786	9.74356	7.30947	36.9661	36.4622	2.00676	1.50864	4.81655	0.0379839	0.0148874	0.059162	0.0205882	0.0156485	0.0766505	0.0602629	0.0912584	0.0847497	0.0772922	0.0223219	0.0169372
9	2	f	76.75	62.55	21.3912	6.16	7.3	2.05	1.97	3.28	4.2	1.1	1.66	12.2	15.2	19	21.8	4.7	5	0.958307	0.729657	7.89714	5.85208	36.3835	39.5212	1.0942	1.29356	3.19929	0.03097	0.0101107	0.0193128	0.0125442	0.00998328	0.0520427	0.0395929	0.0447948	0.0589555	0.0419619	0.0148589	0.0121945
10	1	m	112.25	113.15	33.3484	6.5	6.68	0.87	0.94	4.32	4.31	4.16	3.81	40.2	44.8	31.4	39.3	5.7	5.9	14.6681	9.33343	26.1781	21.9861	57.8881	57.1829	1.16844	1.07044	3.87682	0.0435322	0.0178615	0.045616	0.0148925	0.0126068	0.0428405	0.0702631	0.0637289	0.0326923	0.06679	0.0161532	0.0154297
11	2	m	87.75	69.7	20.7674	5.49	5.7	2	1.84	3.08	3.13	0.58	0.52	13.9	13.6	12.3	19.8	5.5	4.9	8.77959	2.26624	13.5801	13.3686	37.5574	34.8851	1.41091	1.53552	6.08524	0.193371	0.099057	0.109176	0.0385781	0.0306038	0.0250177	0.0623878	0.0455645	0.0289311	0.0532946	0.0139445	0.0135544
12	2	f	77.5	59.45	21.0136	6.75	6.05	2.17	2.05	3.76	3.46	1.09	0.79	14.4	14.6	23	19.6	4.5	4.5	1.62153	1.51301	12.6791	13.4732	32.5336	33.6171	1.56026	1.55798	4.36721	0.0407261	0.0183831	0.0402858	0.0121219	0.0118229	0.0371027	0.0960106	0.0941471	0.0378352	0.0950707	0.00697861	0.00998147
13	2	f	75	58.25	19.6668	7.11	6.43	2.7	2.39	3.61	3.26	0.76	0.73	12.2	9.4	17.6	15.5	5.1	5.2	2.37374	2.1835	10.7159	10.8778	30.2554	28.933	1.55557	1.69937	4.91994	0.0259519	0.0178055	0.0460294	0.0114206	0.012292	0.0257201	0.0426384	0.0954772	0.0221827	0.0665142	0.00852453	0.0105006
14	1	f	95.25	71.85	24.0346	5.52	4.81	1.26	1.23	3.5	3.01	1.51	1.7	40	32.2	19.4	16	6.1	5.5	6.26302	4.70604	12.5211	10.1585	35.5254	40.6905	1.79176	1.69937	3.28206	0.0682213	0.0207258	0.0734921	0.0138914	0.0143499	0.0600797	0.0922379	0.128296	0.0568163	0.10813	0.00765517	0.00999491
15	1	f	103	97.5	30.9114	5.11	4.61	1.44	1.35	3.1	2.98	0.76	0.82	15	14.1	20.6	21.8	5	4.5	4.30656	3.87251	15.2046	15.9131	34.9636	34.373	1.76464	1.79326	2.53807	0.0200489	0.0167792	0.0382941	0.00865023	0.010537	0.112889	0.0558947	0.0582992	0.0633034	0.0574355	0.00993533	0.0109743
16	2	m	89.5	72.55	23.8531	6.2	5.92	1.15	1.12	4.22	4.23	1.68	1.52	17.1	17.6	26.2	29	5	4.7	10.6202	7.69721	17.2923	20.6886	43.9785	44.0753	1.12255	1.14706	5.17408	0.0619048	0.036962	0.070582	0.0199073	0.0219372	0.0543811	0.0688898	0.119638	0.0734485	0.09532	0.0210675	0.0185243
17	1	m	102	86.55	26.5358	5.55	5.88	1.25	1.13	3.59	4.15	1.02	1.06	22.3	19.1	19.2	15.9	5.9	5.5	6.06563	5.66562	9.57441	9.52324	35.2435	33.8675	1.51088	1.81946	5.11259	0.0608243	0.0232081	0.0434642	0.0291286	0.021405	0.0947205	0.0956396	0.0827652	0.0441034	0.0870382	0.0213419	0.0217816
18	1	f	102.25	102.55	34.8664	4.54	4.17	1.25	1.22	2.86	2.55	1.3	1.24	56	41.3	25.8	22.8	5	4.8	16.3731	23.0659	19.6803	21.5601	29.5277	32.3895	1.30494	1.56121	2.11721	0.10496	0.0265638	0.0270641	0.00408946	0.00713865	0.0611701	0.0644854	0.0770674	0.0597921	0.0700115	0.0107594	0.010148
19	1	m	107.25	98.35	28.5508	7.57	6.37	1.21	1.32	5.52	4.9	1.2	1.02	24.2	20.3	18.7	16.3	5.5	5	6.52832	7.98858	13.8712	15.7867	41.2943	39.8106	1.47783	1.56607	2.83677	0.0312809	0.0159687	0.024294	0.0100414	0.00962748	0.0628663	0.0911276	0.0729451	0.0346459	0.0777695	0.0206523	0.0163144
20	1	m	99.5	86	25.4847	6.18	6.35	1.13	1.05	4.09	4.13	1.6	2.53	34.6	33.2	27.8	27.3	5.2	5.5	6.06017	4.71954	14.4303	14.3013	41.2943	40.3952	1.34266	1.36861	3.25177	0.0510479	0.0173827	0.0356952	0.0107535	0.0100466	0.0969723	0.130395	0.0926926	0.0633202	0.108047	0.0186248	0.0147058
21	2	f	81	59.25	22.773	5.49	4.77	2.01	1.83	3.01	2.56	0.71	0.71	17.5	15.8	15.7	16.8	4.7	4.8	12.1253	14.6119	13.7605	12.8761	30.7491	31.4353	1.77002	1.89864	3.37242	0.0429676	0.0141317	0.0272072	0.0165513	0.00983893	0.0519287	0.0635872	0.0686697	0.0337804	0.0668124	0.0186831	0.0111249
22	2	m	85	69.95	21.7584	5.69	5.77	1.37	1.49	3.73	3.83	1	0.86	11	11.2	18.4	17.8	5.1	5	1.92638	1.71315	12.8625	14.2521	28.1177	11.9694	1.29697	1.4096	3.83097	0.0486957	0.0211426	0.0220231	0.014785	0.0140738	0.0396883	0.0761076	0.0756705	0.0225493	0.0758598	0.013321	0.0130424
23	1	m	101.5	86	26.4843	5.88	5.34	1.65	1.37	3.41	3.22	1.41	1.23	24	22.3	20.3	18.8	5.3	5.4	3.60389	2.62923	11.7159	12.4869	31.25	24.9958	1.48378	1.68364	4.04852	0.0385562	0.0203332	0.0549923	0.0146268	0.0129755	0.021928	0.0435617	0.0756724	0.0172943	0.0618299	0.0101653	0.0127199
24	1	m	111	89.9	27.1404	5.27	4.73	1.4	1.42	3.28	2.99	0.96	0.88	10.4	9.1	16.7	18.9	5.4	5.3	1.78567	1.63568	14.0651	14.262	34.6857	36.7312	1.51697	1.74025	4.49467	0.0416959	0.0260966	0.0661416	0.0131327	0.0158826	0.0721982	0.0953268	0.0935875	0.0651169	0.0944012	0.0185906	0.0183664
25	2	f	75.5	57.15	19.6593	6.44	5.82	2.19	1.99	3.75	3.44	0.48	0.46	9.4	8.8	20.9	17.5	4.8	4.5	4.85808	1.75161	14.8209	10.8508	30.7491	27.4283	1.46746	1.41702	4.91562	0.0666323	0.0162732	0.0261806	0.0229124	0.0134838	0.0458552	0.0685666	0.0610338	0.0425262	0.0646962	0.0232857	0.0146014
26	2	f	76.5	59.7	20.9274	5.23	5.19	1.75	1.79	3.21	3.17	0.54	0.58	10.7	10.3	23.9	25.9	4.8	5	3.59351	3.18225	10.2156	10.334	26.9871	24.9958	1.42665	1.44248	4.03911	0.0413985	0.0224449	0.025569	0.0196586	0.0115248	0.113417	0.14151	0.100644	0.0883251	0.120665	0.0187301	0.0141816
27	2	m	82.25	75	21.8429	4.52	4.5	1.5	1.47	2.83	2.89	0.76	0.65	13.6	13.6	19.2	21.9	5	4.6	1.15316	2.79067	11.3459	13.1889	27.4346	31.9094	0.982911	1.2825	5.21406	0.0485453	0.030594	0.137535	0.0148091	0.0169563	0.0272136	0.0469612	0.057792	0.0179211	0.0534107	0.0122823	0.0111825
28	1	f	93.75	87.7	25.7636	3.64	3.32	1.27	1.18	2.05	2.02	0.73	0.84	6.7	7.4	12.3	12.4	4.5	4.5	2.41592	1.78512	9.08155	10.6454	22.8368	26.1896	1.11898	1.42746	3.50865	0.0913489	0.00896905	0.0423301	0.0111567	0.00841156	0.0436673	0.0452496	0.0559675	0.0406699	0.049715	0.0148603	0.0113233
